# Supplementary material for: Preparation of Protein A Membranes Using Propargyl Methacrylate-Based Copolymers and Copper-Catalyzed Alkyne–Azide Click Chemistry
Source: Polymers (Basel). 2024 Jan 15;16(2):239. doi: 10.3390/polym16020239 (PMC10819539; doi:10.3390/polym16020239)
Supplement: Supplementary file 1 [file polymers-16-00239-s001.zip]

Archive with 1 entries (1 files):
- polymers-2776701-supplementary.pdf
